# Supplementary material for: Bridging the attitude-behaviour gap: An explanation of travel mode choice using analytical sociology
Source: PLoS One. 2025 Oct 15;20(10):e0330073. doi: 10.1371/journal.pone.0330073 (PMC12527145; doi:10.1371/journal.pone.0330073)
Supplement: S1 File — S1 Appendix. Comparison of preferences by function groups (ANOVA). S2 Appendix. Comparison of probabilities by actor types (ANOVA). S3 Appendix. Correct overall classification. S4 Appendix. Examination of prerequisites and outliers (car model). S5 Appendix. Examination of prerequisites and outliers (public transport model). S6 Appendix. Examination of prerequisites and outliers (bicycle model). Appendices S4 to S6 refer to recommendations by [5,44,45,49,50] (ZIP) [file pone.0330073.s001.zip]

Archive with 12 entries (12 files):
- S1 Appendix. Comparison of preferences by function groups.docx
- __MACOSX/._S1 Appendix. Comparison of preferences by function groups.docx
- S2 Appendix. Comparison of probabilities by actor types.docx
- __MACOSX/._S2 Appendix. Comparison of probabilities by actor types.docx
- S3 Appendix. Correct overall classification.docx
- __MACOSX/._S3 Appendix. Correct overall classification.docx
- S4 Appendix. Examination of prerequisites and outliers (car model).docx
- __MACOSX/._S4 Appendix. Examination of prerequisites and outliers (car model).docx
- S5 Appendix. Examination of prerequisites and outliers (public transport model).docx
- __MACOSX/._S5 Appendix. Examination of prerequisites and outliers (public transport model).docx
- S6 Appendix. Examination of prerequisites and outliers (bicycle model).docx
- __MACOSX/._S6 Appendix. Examination of prerequisites and outliers (bicycle model).docx
